# Supplementary material for: Quantitative Analysis of Complement Membrane Attack Complex Proteins Associated with Extracellular Vesicles
Source: Proteomes. 2024 Jul 12;12(3):21. doi: 10.3390/proteomes12030021 (PMC11270256; doi:10.3390/proteomes12030021)
Supplement: Supplementary file 1 [file proteomes-12-00021-s001.zip]

Archive with 1 entries (1 files):
- proteomes-3018004-supplementary.pdf
